# Supplementary material for: Sepiolite-Based Nanogenerator Driven by Water Evaporation
Source: Nanomaterials (Basel). 2025 Jun 25;15(13):983. doi: 10.3390/nano15130983 (PMC12251164; doi:10.3390/nano15130983)
Supplement: Supplementary file 1 [file nanomaterials-15-00983-s001.zip]

Archive with 1 entries (1 files):
- nanomaterials-3684897-supplementary.pdf
